# Supplementary material for: Functional categorization of unique expressed sequence tags obtained from the yeast-like growth phase of the elm pathogen Ophiostoma novo-ulmi
Source: BMC Genomics. 2011 Aug 24;12:431. doi: 10.1186/1471-2164-12-431 (PMC3176262; doi:10.1186/1471-2164-12-431)
Supplement: Additional file 1 — Identified genes and FunCat assignments.xls (excel spreadsheet). [file 1471-2164-12-431-S1.XLS]

## Sheet: App II
Protein Identity	Copy #	FunCat #	Loci in library
10 KD chaperonin (protein CPN10) (protein groes)	1	42.16; 70.02	35B02
100 kDa protein	1	99	24E02
20beta-hydroxysteroid dehydrogenase	1	01.06	05D10
20S proteasome beta-type subunit, Epoxomicin	1	70.13	58D07
26S ATP/ubiquitin-dependent proteinase chain S4	2	70.13; 42.04; 73.01	29F01; 06H10
26S protease regulatory subunit 6B homolog	4	70.13	34B08; 43A05; 48D02; 55F08
26S proteasome regulatory particle chain RPN11	1	70.13	43G03
26S proteasome regulatory particle chain RPN7	1	70.13	34H03
2-heptaprenyl-1,4-naphthoquinone methyltransferase	1	02.11	59D12
30 KD heat shock protein	10	11.01	29C05; 31E03; 34D11; 34G05; 38E04; 39C03; 18A07; 19A07; 50E10; 60A06
3-beta-hydroxysteroid-delta(8),delta(7)-isomerase	1	01.06	05A02
3-hydroxyisobutyrate dehydrogenase and related beta-hydroxyacid dehydrogenases	1	01.05	08B08
3-ketoacyl-CoA thiolase	2	01.06; 02.13	30F04; 39H04
3-oxoadipate enol-lactonase II	1	02.10	07D10
3-oxoadipate enol-lactone hydrolase/4-carboxymuconolactone decarboxylase	2	98	47G03; 56E03
3-phosphoserine phosphatase	2	01.01	28C12; 43G08
3-phytase	1	01.04; 01.07	29G09
40S cytoplasmic ribosomal protein S7	5	12.01	29A12; 40E04; 20D03; 50E03; 57H08
40S ribosomal protein S11	1	12.01	17E05
40S ribosomal protein S12	19	12.01	27C01; 28H01; 29A11; 33B10; 34E02; 35F08; 43C08; 47A01; 01D02; 19C07; 19F04; 24D02; 53E07; 56F06; 57G08; 58D06; 58G07; 60D01; 60H07
40S ribosomal protein S13	4	12.01	38A04; 12H05; 17H11; 49F11
40S ribosomal protein S15	2	12.01	30C01; 30F09
40S ribosomal protein S16	5	12.01	06H03; 12B02; 15D04; 22F02; 52C01
40S ribosomal protein S17	1	12.01	28E11
40s ribosomal protein S2	1	12.01	44H10
40S ribosomal protein S20	5	12.01	29D01; 35H01; 43E09; 59H10; 60A12
40S ribosomal protein S22	3	12.01	39D05; 48F08; 53G01
40S ribosomal protein S23	5	12.01	27G10; 33F11; 40D06; 18G06; 57H12
40s ribosomal protein s24b	1	12.01	58F04
40S ribosomal protein S25	15	12.01	32F06; 35F04; 48A06; 03C11; 04G07; 05A03; 07F07; 12F05; 13E04; 18F08; 20C02; 24A02; 54G08; 55A05; 57D01
40S ribosomal protein S26E	5	12.01	27G02; 35F09; 02D04; 07A11; 09B06
40S ribosomal protein S27	3	12.01	32D07; 32H11; 39E02
40S ribosomal protein S28	2	12.01	36C06; 54A01
40s ribosomal protein s30	1	12.01	22H04
40S ribosomal protein S3AE (S1)	2	12.01	45G07; 11B10
40S ribosomal protein S4	4	12.01	31B11; 46B05; 06B04; 10B01
40S ribosomal protein S5	3	12.01	48E02; 10B10; 21F07
40S ribosomal protein S6	1	12.01	02B04
40S ribosomal protein S8	1	12.01	08C01
40S ribosomal protein S9	1	12.01	07E03
4-aminobutyrate aminotransferase protein	2	01.01; 01.02	33H08; 23A08
5'-amp-activated protein kinase	1	42.03	49H03
5-epimerase	1	01.05	44C05
60S acidic ribosomal protein P1-beta	1	12.01	25C01
60S mitochondrial ribosomal protein L2	1	12.01	18D08
60s ribosomal	3	12.01	27C07; 41F01; 45B12
60s ribosomal protein	1	12.01	56F03
60s ribosomal protein L10	8	12.01	27G11; 29B08; 30D05; 10D02; 16H11; 19F08; 21E11; 60D10
60s ribosomal protein L11	3	12.01	25A02; 58D12; 59D04
60s ribosomal protein L12	6	12.01	33C11; 05D12; 24A07; 24A08; 56D09; 58A01
60S ribosomal protein L13	1	12.01	15B04
60S RIBOSOMAL PROTEIN L15	1	12.01	52F10
60S ribosomal protein L17	1	12.01	37C02
60S ribosomal protein L19B	7	12.01	39E11; 42F01; 43F10; 46F08; 03A03; 52H10; 53H01
60S ribosomal protein L20 (L18A)	3	12.01	33F09; 42H11; 20G02
60S ribosomal protein L21	3	12.01	19F07; 24A01; 24B11
60s ribosomal protein L22	5	12.01	30E07; 41E02; 44C04; 52G11; 54E07
60S ribosomal protein L23a	2	12.01	45D01; 25D05
60s ribosomal protein L27-a	4	12.01	32C09; 05D11; 07B07; 23B07
60S ribosomal protein L28	2	12.01	46H01; 17F07
60S ribosomal protein L3	2	12.01	36A02; 52B05
60S ribosomal protein L31	4	12.01	01B07; 04H07; 08B11; 59B05
60s ribosomal protein L32	3	12.01	41H01; 48E03; 19F01
60S ribosomal protein L33-A	1	12.01	16E09
60S ribosomal protein L35a	2	12.01	28G01; 06G06
60S ribosomal protein L37	7	12.01	32F10; 42D12; 12B10; 15F12; 20D05; 49E06; 56F07
60S ribosomal protein L41	3	12.01	31A10; 38D06; 54F05
60S ribosomal protein L44	6	12.01	35H05; 37D01; 40F08; 48H06; 08H03; 57G09
60S ribosomal protein L5 (CPR4)	1	12.01	23D06
60s ribosomal protein L7 subunit	5	12.01	30C09; 36B08; 06E12; 20F11; 24F01
6-phosphofructokinase alpha subunit	1	01.05; 02.01	50H09
6-phosphogluconate dehydrogenase	4	01.05; 02.07	37H04; 03F11; 56C10; 58H09
78 kda glucose-regulated protein homolog precursor	2	99	31F12; 31G01
7alpha-cephem-methoxylase P8 chain	1	01.20	32H08
7-dehydrocholesterol reductase family member	1	01.06	27F09
aarF domain containing kinase 1	1	98	49D07
ABC transporter, ATP-binding protein	1	11.02	57D04
ABC1 transporter; ABC-type ATPase	3	20.04; 20.13; 11.07; 34.01	27H04; 12D11; 12E11
Acetate kinase	4	01.20	01A04; 17F10; 24F06; 49G06;
Acetoacetyl-CoA reductase	1	01.06; 02.13	04B03
Acetylcholinesterase collagenic tail peptide	1	98	25G06
acetyl-CoA hydrolase (acetyl-CoA deacylase)	1	01.06; 73.01	59C10
acetyl-CoA synthetase	1	01.05; 02.45; 42.01	29E05
acid sphingomyelinase	1	01.06; 42.01	28D01
acidic ribosomal protein P1	1	12.01	40B11
aconitase	1	01.01; 01.05; 02.10; 02.16	25F12
aconitate hydratase	1	01.01; 01.05; 02.10; 02.16	30A11
acriflavine resistance protein B	1	11.07	56B05
actin filament binding protein; Abp140p	1	42.04	19C11
actin related protein 2/3 complex subunit 4	1	16.01; 20.09; 42.04	13E08
Actin, gamma	1	42.03; 08.19; 42.04; 73.01	51B11
actin-related protein	1	42.03	38A06
activator of Hsp70 and Hsp90 chaperones	1	11.01	56F02
acyl carrier protein	1	01.06; 02.13	44A10
acyl-CoA dehydrogenase	1	01.06	41B06
Acyl-CoA thioesterase	1	01.06	20C08
Acyl-CoA-binding protein like	1	01.06; 20.13	22H11
acyl-Coenzyme A dehydrogenase short branched chain	1	01.06	52F12
Acyltransferase	2	98	27F05; 57C06
adenylosuccinate lyase	2	01.03	29F06; 31B07
ADP-ATP translocase	4	20.16; 08.04	32B03; 36E10; 40E01; 50G09
ADP-ribosylation factor (ARF)	8	18.02; 20.09	29B04; 29C04; 30D07; 39F02; 43E10; 04E03; 05C07; 19G12
ADP-ribosylation factor 1	1	14.07; 16.19	55C01
ADP-ribosylation factor 2	1	14.07; 16.19	58B09
alanine transaminase	1	01.01; 01.02	50H10
Alcohol dehydrogenase I (ADH 2)	5	01.05; 02.16	31B09; 43E01; 47C02; 02E07; 24G02
aldehyde dehydrogenase	2	02.16; 42.16	29G03; 37E07
aldehyde oxidase	1	01.05	30H10
Alkaline phytoceramidase (Alkaline ceramidase)	1	01.06	52C11
alkaline serine protease	3	70.13	42G05; 44C06; 55C02
allantoate transporter	1	20.19	53D09
alpha-glucoside transport protein	1	20.07	30C06
alpha-mannosidase	2	01.05	34A08; 43C05
Alpha-tubulin	4	42.03	32C11; 01B06; 03B08; 16A08
alpha-tubulin supressor	1	42.03; 42.04	37F05
amino acid permease 2	1	20.01	44G02
amino acid transpoter	1	20.01	43B09
aminopeptidase B	1	70.13	44B04
aminopeptidase yscII	1	01.01; 70.07	59C04
annexin XIV	1	70.02	59F09
Anthranilate synthase component II	1	01.01	44A11
antifreeze glycoprotein	1	11.01	53B04
aorsin	1	14.13; 18.01; 42.25	24F11
AP2 domain transcription factor	1	11.02	27B10
Apo Saccharopine Reductase Chain A	2	01.01	27E08; 19A09
apoptosis-associated tyrosine kinase	1	70.1	28C04
arabinosyl transferase	1	98	26B02
archain/delta-COP	1	98	44D09
Arginine/Ornithine Antiporter	1	20.01	26A08
Argininosuccinate synthetase	1	01.01; 01.02	07C05
Arginosuccinate synthetase	1	01.01; 01.02	01E06
argonaute (plant)-Like Gene	1	99	28E12
Arp2/3 complex subunit homolog ARC15	1	42.04; 70.04	35D07
arsA arsenite transporter, ATP-binding	2	11.07	03C03; 58D08
arylalcohol dehydrogenase	1	01.05; 02.16	43B08
ascorbate peroxidase	1	11.07; 42.16	57E08
aspartate aminotransferase precursor	2	01.01; 01.02	13A05; 25D08
aspartate kinase	1	01.01	26F08
Aspartic protease	2	70.07; 70.13	02G08; 04A04
aspartyl protease	1	70.07; 70.13	52F06
aspartyl proteinase	3	70.07; 70.13	27A02; 29A01; 52F03
ATP citrate lyase	2	01.05; 02.01; 02.22	32F07; 11G03
ATP synthase alpha chain	4	02.13; 34.01; 08.04	44D05; 57A07; 57H02; 60D04
ATP synthase beta chain	2	02.13; 08.04; 34.01	02B05; 57G07
ATP synthase D chain	2	02.13; 34.01; 08.04	46H02; 52B02
ATP synthase oligomycin sensitivity conferral protein	1	02.13; 08.04; 34.01	22C06
ATP synthase protein 9 (Lipid-binding protein)	3	02.13; 34.01; 08.04	44E08; 48H01; 52C03
ATP synthase subunit 4	3	02.13	26A09; 34E11; 55H10
ATP(GTP)-binding protein	1	99	42E02
ATPase inhibitor	11	02.45	31A04; 37A02; 38B08; 39F07; 41H08; 47D10; 47E05; 47F06; 22A11; 24H09; 56A09
ATP-dependent protease ATP-binding subunit	1	70.10; 70.13	26G05
ATP-dependent RNA helicase	2	11.02; 11.02	40E09; 52E08
Atrophin-1	2	98	27D10; 40D04
a-type carbonic anhydrase	1	20.09	46E08
autophagocytosis protein Atg3p	1	70.02; 36.09	50E12
autophagy protein AUT7	1	70.13; 08.22	21G04
Avenacinase	1	11.05 *	07G04
basic proline-rich protein	1	99	27D01
BET1 protein	1	20.09; 70.08	38H06
beta-galactosidase	1	01.05	49H09
Beta-glucanase/Beta-glucan synthetase	1	01.05; 42.01	57H03
Beta-glucosidase	1	42.03; 73.01	08D11
beta-glucosidase 5	2	01.05	43B05; 57B10
bll6449	1	99	09F04
BNS1 protein	2	42.03	10H10; 20H07
BPLF1	1	99	20B09
branched-chain alpha-ketoacid dehydrogenase kinase	1	01.01	57E04
branched-chain amino acids aminotransferase	2	01.01	12F08; 24C03
BRR5 (component of pre-mRNA polyadenylation factor PF I)	1	11.02	14C09
Brt1	2	34.11	22E11; 56C03
Btn1p	1	34.01	31C10
Bv8/prokineticin 2-like protein	1	99	39C05
bZIP transcription factor family protein	2	11.02	26C01; 32C10
C1 tetrahydrofolate synthase C1-THFS	1	01.01; 01.42.; 01.07; 11.02	10E06
C-4 methyl sterol oxidase	28	01.06	27H05; 29H04; 30D09; 31D10; 31G08; 33A12; 35G07; 38B02; 38C12; 40C10; 44C11; 45D11; 47E04; 48F04; 04A10; 04C09; 11B02; 18E03; 25A03; 49E12; 51H02; 52A04; 55E02; 55F05; 58C10; 58F05; 59C02; 60G04
C-8 sterol isomerase (Delta-8--delta-7 sterol isomerase)	1	01.06	22C09
Ca/CaM-dependent kinase-1	2	42.01	48C02; 21D10
calcium channel	1	20.01; 34.01; 34.11	18H09
Calmodulin (CaM)	3	42.03; 08.19; 34.11; 73.01	37G10; 40H10; 45E12
cAMP-dependent protein kinase regulatory chain	1	01.05; 11.02; 11.01; 42.04; 73.01	40E07
Capsular associated protein	1	98	09G11
carnitine acetyl transferase FacC	2	20.13; 08.04	35C09; 36H04
CAS/CSE1 segregation protein CG13281-PA	1	70.02; 08.01; 42.10	52B07
catalase/peroxidase HPI	3	11.07	38B04; 43A07; 06H04
cation efflux family protein	1	20.04; 34.01	57A01
Cdc45	1	42.01; 42.03	32D04
Cdc48p	1	42.03; 70.13	58C03
Cell cycle control protein cwf18	1	42.03	57H01
cell cycle inhibitor nif1	1	42.03	41B11
Cell division control protein 4	1	42.01; 42.03; 73.01; 70.10	45H04
cell division cycle 2 homolog -like	2	42.03	28F02; 50C04
cell wall surface anchor family protein	1	42.01	39H07
cellular aspartic protease	1	70.07	51C03
cerato-ulmin precursor	36	11.05 *	28F12; 33G08; 34G09; 38H08; 40A01; 40H12; 43E05; 45G05; 46F05; 47C10; 48A10; 01A12; 02A04; 02H05; 04G02; 04G03; 08F12; 08H06; 13B09; 20G03; 21A04; 2104; 23B03; 25D09; 25H03; 51G02; 52G06; 54H02; 54H11; 55A07; 55E06; 56D05; 56D12; 58G04; 59G03; 60E03
CG5161-PA	1	99	07D08
Chain A, 4ank: A Designed Ankyrin Repeat Protein With Four Identical Consensus Repeats	1	34.11	23B06
Chain A, Translationally Controlled Tumor-Associated Protein P23fyp	1	99	56E06
Chain E, Endothia Aspartic Proteinase (Endothiapepsin)	2	70.07	54E02; 60G09
Chain E, Proteinase K	1	70.13	51G05
chaperonin CCT4	2	70.01	28F04; 47F03
chaperonin, t-complex-type	1	70.01	59A06
chitin synthase	2	01.05; 42.03; 34.11; 73.01	39F12; 48F03
Chitin synthase 3	1	01.05; 34.11; 73.01	08G03
chitin synthase C	3	01.05; 73.01	31F07; 43A11; 59F03
Chitinase	1	01.05; 73.01	04D05
chitinase A	2	01.05; 42.03	38D08; 46E07
Chorion protein 38	1	42.02	12D07
chorismate mutase (CM)/prephenate dehydratase	1	01.01	18H03
chromosome partitioning protein ParB	1	42.03; 70.10	42E04
chromosome segregation protein cut3	1	42.10	55E01
Chromosome segregation protein pcs1	1	11.02; 70.13	55G03
CipA protein	2	01.20	11F09; 51G04
CipC protein	1	70.13	46G08
circumsporozoite protein	1	98	29F12
Cisplatin resistance protein CRR9p	1	98	03E01
cis-prenyltransferase	1	42.01; 70.07	50B11
Class 2 transcription repressor (NC2)	1	11.02	46C05
class IV chitin synthase	1	01.05; 42.03; 34.11; 73.01	22B10
class V chitin synthase	3	01.05; 34.11; 73.01	30G09; 41G01; 20C11
cleavage and polyadenylation specificity factor 30 kDa subunit	1	11.02	44G01
cleavage stimulation factor 64	1	11.04	48B07
CLL-associated antigen KW-12	2	99	26A01; 07D01
clock-controlled protein 6	1	70.2	34B10
coatomer alpha subunit	2	20.09; 70.03	13E10; 51F02
coatomer beta subunit	2	20.09; 70.03	26H04; 47H05
coatomer complex COPI delta-COP	1	20.09; 42.09	48E11
coatomer gamma subunit	1	20.09; 70.03	26C05
cobalamin-independent methionine synthase	1	01.01	38G01
Cobyric acid synthase	1	98	50E06
Cofilin	3	11.01; 42.01; 70.04	31G11; 45E03; 18C05
Collagen alpha 1(XII) chain precursor	1	98	26E12
Colony 1	1	70.01	06E02
component Tra1 of the SAGA complex	1	11.02	33C12
Conidiophore development protein hymA	1	73.01	27B11
COPII-coated vesicle proteins	1	20.09; 70.09	37D11
copper-zinc superoxide dismutase	5	11.01; 11.07	33E10; 14D09; 21D05; 24F02; 58B03
coproporphyrinogen oxidase precursor	3	01.07	37E10; 51D10; 51G11
cross-pathway control protein 1	3	01.01; 11.02; 16.03; 32.01; 70.10	34H12; 38G10; 02E09
CsgA	2	01.05; 73.01	08B09; 08H09
cullin-like protein1	1	01.01; 01.02; 42.01; 70.07; 16.01; 34.11	25F09
curved dna-binding protein	2	10.03; 16.03	47C09; 07F05
cyclase	1	42.03; 42.01; 34.11; 73.01	51D12
cyclase SCIF3.09c	1	11.04	36D09
cyclin-dependent kinase 4	1	42.03	29C08
Cycloinulo-oligosaccharide fructanotransferase	1	01.05	09C09
cyclopentanone 1,2-monooxygenase	1	01.07	26G12
Cys2/His2 zinc finger protein (rKr1)	1	01.05; 11.02; 16.17	42D08
cystathionine beta synthase	1	01.01	52D07
cysteine dioxygenase	7	01.01	27C02; 30B10; 45C04; 07D09; 25E08; 53C09; 56F12
cytidine deaminase	1	01.03	47H06
cytochrome b5	1	01.06	37E12
Cytochrome C	6	02.13	30E01; 33A11; 22D10; 24G10; 54A07; 54D01
Cytochrome C oxidase	2	02.13	04C04; 05B12
Cytochrome c oxidase polypeptide I	2	02.13	26D07; 23F01
cytochrome c oxidase subunit V	1	02.13	59B09
cytochrome P450	1	11.07; 42.01; 73.01	29E06
cytoplasmic dynein light chain Dlc1	8	10.03	29G04; 31H07; 06B07; 12B08; 20B04; 22E12; 23H03; 24A11
cytoskeleton assembly control protein homolog Sla2	1	01.03; 70.10; 08.19; 34.11; 42.04; 73.01	40E03
cytosolic epoxide hydrolase	4	11.07	47D11; 09C07; 24D05; 52H04
DC13 protein	1	42.03	27A10
dCMP deaminase	1	01.03	25D12
dehydrin	1	99	60A10
dehydrogenase	2	99	34B03; 43H08
delta(24)-sterol C-methyltransferase (ERG6)	1	01.06	25F07
delta-9 fatty acid desaturase; stearoyl-CoA desaturase	2	01.06	33H12; 56D10
Demethylmenaquinone methyltransferase	1	98	28D04
DFG5 protein	1	42.04; 73.01	50A08
D-fructose-6-phosphate amidotransferase	1	01.05; 34.11	51E01
D-hydroxyacid dehydrogenase	1	01.01	49D04
diacylglycerol acyltransferase	1	01.06; 73.01	39C11
dihydrofolate reductase	1	01.01; 01.03; 01.07	35H03
dihydrolipoamide dehydrogenase	1	01.01; 02.10	38G12
Dihydroorotase and related cyclic amidohydrolases	1	01.03	60E08
dioxygenase	1	11.07	42H05
D-lactate dehydrogenase	5	02.16; 42.16	31A08; 31H09; 43E08; 07F03; 18C03
D-mandelate dehydrogenase	1	01.05; 02.13	43A03
DNA j domain containing protein	2	16.03	46C09; 25B01
DNA lyase, endonuclease	1	01.03	44A06
DNA mismatch repair protein MutS	1	42.01	27C03
DNA photolyase	1	42.01	52F09
dna polymerase IIII (alpha chain) protein	1	42.01	38E10
DNA-binding protein creA	1	11.02	33E12
DNA-dependent RNA polymerase II RPB140	2	11.02	28F07; 56C09
DNA-directed DNA polymerase III	1	42.01	24H04
dna-directed rna polymerase i ii and iii 24 kd polypeptide	1	11.02; 11.02; 11.02	51D01
DNA-directed RNA polymerase II chain Rpb7	1	11.02; 11.01	60A09
DNAJ-like protein homolog	4	70.01	27D07; 04E09; 09A09; 14B11
dnaK-type molecular chaperone BiP	19	98	27G04; 31B05; 32B05; 32H04; 36D01; 38A11; 38F04; 39F09; 40C05; 03C04; 16B03; 56G11; 56G12
Dolichol phosphate-mannose biosynthesis regulatory protein	1	01.05; 70.07	44D12
Dolichyl pyrophosphate Man9GlcNAc2 alpha-1,3-glucosyltransferase	1	01.05; 70.07	01G10
dolichyl-phosphate-mannose--protein mannosyltransferase	1	01.05; 70.07	29G07
double homeobox protein	1	98	54B02
dpm2-like protein	1	01.05; 16.01	15D09
DREB1B	1	16.03	53G07
Dynein heavy chain	1	42.03; 08.07; 08.22	28H12
Dynenin heavy chain, cytosolic (DYHC)	1	10.03, 20.09	01B02
ECM14 protein	1	42.01	46D03
efflux pump	1	20.01; 20.09; 32.05; 32.07	59G05
eIF-1A	4	11.06	37G07; 45C01; 07G02; 11C01
elongation factor 1 beta subunit	2	12.04	39B03; 56D06
Elongation factor 1-alpha	19	12.04	27F10; 30E03; 34F04; 34H01; 38E01; 39E06; 41C08; 41H10; 42A04; 42D10; 45E07; 06C11; 13G10; 20E08; 25D11; 50F12; 51F08; 55F03; 56C11
elongation factor 1-gamma	1	12.04	51F01
elongation factor 2 (EF-2)	1	12.04	58B06
endo-1,4-beta-glucanase	6	01.05	30E09; 39A05; 40F09; 01F04; 51B10; 58B12
endo-alpha-1,5-arabinanase precursor	1	98	19E04
endochitinase	1	01.05; 42.03	48C09
Endoglucanase	1	70.10; 42.04; 73.01	32G04
endonuclease III	1	42.01	28A07
Endothiapepsin precursor	1	70.13	03E11
enolase	8	01.05; 02.01	33D10; 35H02; 37C04; 37H06; 06E05; 11F12; 11G12; 52D05
enzyme involved in pigment biosynthesis	1	01.20	40E05
epithelial zinc-finger ezf protein	1	11.02	41H06
EpsE glycosyltransferase	1	98	16H10
Erwinia chrysanthemi IndA protein	1	01.01	11B04
Esterase	2	01.06	26D04; 32G05
Esterase D	1	01.06	40E06
ethionine resistance gene	1	11.07	29E09
eukaryotic initiation factor 4a (EIF4A)	3	12.04	38B11; 04B02; 53B02
Eukaryotic translation initiation factor 2	1	12.04	35E06
Eukaryotic translation initiation factor 3 subunit 7 homolog (Microtubule destabilizing protein moe1)	2	11.06	41E10; 44H12
eukaryotic translation initiation factor 3, subunit 1 alpha, 35kDa	1	11.02	57D02
eukaryotic translation initiation factor 5	3	12.04	30H09; 39B06; 48G07
Eukaryotic translation initiation factor 5A (eIF-5A)	7	01.03; 12.04	03F06; 06H05; 10F05; 15C03; 19G03; 24C08; 54D05
Exportin 1	1	11.04; 08.01	57G02
extensin-like protein	1	98	26A10
F-actin capping protein beta subunit	1	34.11; 42.04; 73.01	30A04
farnesyl pyrophosphate synthase	1	01.06	28A08
fatty acid hydroxylase	1	01.06	36F11
Fatty acid synthase alpha-subunit	1	01.06; 70.10	06C09
fatty acid synthase, beta subunit	1	01.06	56A12
fatty acid transporter FAT2	2	20.13	22C05; 22H08
ferredoxin-like iron-sulfur protein	1	01.07; 36.01	44E10
fibrillin-1 precursor	1	98	28B03
fibroin	1	98	47E03
flavohemoglobin	5	11.01	30A08; 32C08; 42E09; 06F03; 53D07
flavoprotein subunit	1	20.03	46F07
fructose-bisphosphatase	1	01.05; 02.01	40A12
fructosyl amino acid oxidase	1	01.01	48A09
fumarate reductase	1	02.10	54H04
G10 protein homolog	2	98	07H02; 22H05
G2 allele of skp1 suppressor; subunit of SCF ubiquitin ligase	1	42.03; 70.13; 42.01	53H09
GAF domain-containing protein	1	99	26A06
gamma-adaptin precursor	1	70.10; 08.19	37B01
Gbeta like protein	3	16.19; 42.01; 73.01	35F07; 39C09; 46E04
GCN5 acetylase	1	42.01; 11.02; 70.07	20E02
gcn5-related N-acetyltransferase (GNAT)	3	42.03; 70.07	43F02; 04B06; 54D10
GDP/GTP exchange factor Rom2p	2	01.05; 18.02; 42.05; 34.11; 42.01; 42.04; 73.01	04A05; 20H12
GDP-fucose transporter 1	2	98	20D04; 55C09
gephyrin-like protein	1	70.02; 16.01; 70.04	41G06
geranylgeranyl pyrophosphate synthetase	2	01.06	29A03; 24D03
gibberellin 3-oxidase	1	01.06; 36.20	37E09
Gim complex component GIM3	1	42.03; 70.01; 42.04	39B11
Glc8 protein	1	01.05	09H08
glucan 1,3 beta-glucosidase	4	42.03; 42.01	29C12; 29F05; 34C09; 58C04
glucan synthase	1	01.05	36G03
glucoamylase 1 (glucan 1,4-alpha-glucosidase)	1	01.05	12A12
glucoamylase I	1	01.05	54D08
Glucokinase	3	01.05; 02.01	46F11; 47D05; 07G11
Glucosamine--fructose-6-phosphate aminotransferase	1	01.05; 34.11	21H11
glucose repressor	1	01.05; 11.02	37B02
glucose-6-phosphate 1-dehydrogenase	1	01.05; 02.07; 11.01; 11.07	23C09
Glucose-6-phosphate isomerase	1	01.05; 02.01	53C07
glutamate carboxypeptidase	3	70.07	30C08; 24E04; 60F07
Glutamate decarboxylase	4	01.01	06A02; 19F10; 49H07; 53E03
glutamate synthase	1	01.01; 01.02	47G05
glutaminase A	3	01.01	28B04; 37E06; 39H05
glutamine amidotransferase, class I	1	01.01	29F11
glutamine synthase	1	01.01	27C04
Glutamine synthetase	2	01.01	36A11; 02F06
glutamyl-trna synthetase	1	12.10	43A04
Glutaredoxin	3	01.03; 11.01; 11.07	32A07; 47F01; 51E04
Glutathione peroxidase paralogue	1	11.07	10C10
Glyceraldehyde 3-phosphate dehydrogenase	41	01.05; 02.01	26H10; 27H01; 29A04; 31G07; 32E01; 32E12; 33B12; 35B09; 37E01; 39F06; 40C01; 42H01; 44F10; 45G11; 01D03; 01G01; 02B01; 03B03; 04H10; 05E01; 06E07; 12A07; 12B07; 14B12; 15B09; 20B03; 20D10; 20E10; 21H02; 23C03; 23F08; 50E04; 51H03; 53B06; 53C04; 54G12
glycerol dehydrogenase	1	01.05; 11.01; 34.11	53D01
glycine dehydrogenase (decarboxylating)	1	01.01	60H09
glycine-rich RNA-binding protein grp1a	1	01.05	15C06
glycogen branching enzyme	1	01.05; 02.19	45F12
glycogen phosphorylase 1	4	01.05; 02.19	47F12; 48D05; 09B04; 09C04
Glycolipid 2-alpha-mannosyltransferase (Alpha-1,2-mannosyltransferase)	2	01.05; 70.07	44H08; 02C06
glycoprotein gp2	1	70.02	47G11
Glycosyltransferase	1	01.05	18F05
glyoxalase I	1	01.01	26B11
Golgi-specific brefeldin A-resistance guanine nucleotide exchange factor 1	1	40.01	28A01
GPI-anchored wall protein transfer 1	1	20.11	45G06
GTPase activator protein	2	18.02	33D01; 49F02
GTP-binding protein beta subunit-like protein	1	42.01; 34.11; 73.01	27E04
GTP-binding protein SAR1	2	16.19; 20.09	43G05; 59C03
Guanine nucleotide-binding protein beta subunit-like protein	1	42.01; 34.11; 73.01	55G05
Guanylate kinase; Guk1p	1	01.03	05F11
H+-transporting ATP synthase protein 6 homolog	1	20.04; 34.01	27C05
haloacid dehalogenase-like hydrolase family	1	11.07	46B08
heat shock protein 30	2	11.01; 34.01	03B10; 19C10
heat shock protein 70	14	14.01; 32.01; 70.03	26G11; 31C08; 34G06; 44C01; 46B06; 10C08; 19C12; 23D01; 51F07; 52B09; 54D03; 57C09; 57G12; 58G06
heat shock protein 78	11	11.01	31F09; 32A05; 33A07; 37F01; 42F12; 45F01; 24B03; 54H06; 58B08; 58H05; 59H11
heat shock protein 80	10	70.01; 32.01	27F11; 30A06; 37D04; 08F08; 09B08; 13A11; 14D02; 15E12; 18B04; 25C10
heat shock protein 90	5	02.19; 11.01; 34.11; 73.01	30E02; 39C06; 40C03; 40D11; 45A12
heat shock protein CLPA	7	11.01	42E10; 44A02; 12E05; 13B05; 13C05; 19G11; 22G03
Heat shock protein HSP1	4	14.13; 16.19; 32.01	28D05; 38B12; 51B04; 51C05
heat shock protein; hsp48	1	01.05; 02.01	27D05
helix-loop-helix DNA binding protein	1	16.03	57H05
Hemagglutinin	1	98	55B07
hemolysin	1	01.04; 01.06	51B01
HEP200 protein	1	42.01	27C06
hepatocellular carcinoma-associated protein HCA1	1	99	45H03
het-c	1	43.01	17A10
het-c2 protein	1	34.11	30B04
HEXOKINASE	3	01.05; 02.01	35D01; 41F12; 57E07
hexose transporter	1	20.07	24F12
high affinity methionine permease; Mup1p	1	01.01; 20.10; 08.19	04C10
high molecular weight glutenin subunit x	1	99	60H03
high-affinity branched-chain amino acid transport system, permease protein	1	20.10; 08.19	55D02
histidine kinase	1	14.07; 30.05	43H06
histidine triad superfamily, third branch; Hnt3p	1	99	22G12
Histone H2A	16	11.02	26E08; 28A10; 31D01; 35E11; 41D05; 47F08; 02D08; 05A10; 12E09; 12E12; 18H05; 52C06; 56F10; 57A08; 58E07; 59A10
Histone H2A F/Z family member HTZ1	1	11.02	08E07
histone H2B	10	11.02	29A08; 35B11; 45E09; 01F09; 03H07; 51D06; 52A10; 53G08; 54C03; 60C06
histone H3	14	11.02	28D12; 30F10; 31F02; 35D12; 37C05; 48D01; 03A09; 08B04; 20C10; 23B10; 24G11; 52A03; 56C05; 56D04
histone H4	7	11.02	33E02; 34E01; 42A12; 09F11; 10D09; 53D03; 59H12
Histone H4.1	5	11.02	28H02; 35F02; 55C03; 56C08; 60B09
histone H4.2	1	11.02	26C06
HMW glutenin subunit	1	98	30D06
HNH endonuclease family protein	1	01.03; 11.02	52G10
Homeobox protein PKNOX1	1	99	36G07
homocitrate synthase	1	01.01; 01.05	50G10
homolog of mammalian eIF2A	1	12.04	26F10
host-specific AK-toxin Akt2	4	32.05	33A06; 35G10; 10E04; 25C11
Hsp70 (Ssa1p) nucleotide exchange factor	1	18.02	53E01
human downs syndrome critical region homolog	1	99	47A02
hydrolase, isochorismatase family	2	99	18C02; 50D10
Hydroxypyruvate isomerase	1	01.05; 02.01	02G06
IclR-type transcriptional regulator	1	11.02	35A10
IgE-binding protein	1	98	58F07
IgE-dependent histamine-releasing factor homolog	2	12.01	29A05; 37H12
import receptor MOM19	1	70.02; 08.04	23F09
infection structure specific protein	1	11.05 *	16H05
Inorganic pyrophosphatase (Pyrophosphate phospho-hydrolase)	2	01.04	32F05; 51C11
integrase/recombinase	1	42.01	28D08
involved in Chs3p export from the ER; Chs7p	1	20.09	58E05
Involved in copper metabolism and assembly of cytochrome oxidase; Cox17p	1	02.13; 70.10; 34.01	20A04
Involved in ubiquinone biosynthesis.; Coq4p	1	01.07	23H02
involvement in de-repression of telomeric silencing	1	11.02; 14.07	52C05
Iron inhibited ABC transporter 2	2	01.04;12.04; 16.19; 18.02; 36.03; 32.01	06C02; 15A05
Isoamyl alcohol oxidase	1	01.05; 02.16	07F06
JUN kinase activator protein	1	11.02; 11.07	53D08
Ke3	5	12.01	27G05; 03E02; 06D08; 18G02; 59D11
keratin associated protein 4.15	2	99	30B06; 11C07
ketoacyl reductase	1	01.06; 02.13	60F04
Ketol-acid reductoisomerase	1	01.01	55C12
kinase	10	14.07; 30.01	35H10; 14C10; 21E01; 51E12; 52E04; 54E01; 54H10; 55G09; 58E04; 59F12
kinase substrate HASPP28	1	99	53H12
kinesin-related protein 2	1	42.03	26B09
Klu	1	99	28B02
Large exoproteins involved in heme utilization or adhesion	1	16.17	40A03
Lipase (lipP-1)	2	01.06	19B11; 60E05
Loc55831-prov protein	1	99	57D10
lon proteinase	1	14.13; 32.01; 70.16	27A04
long-chain-fatty-acid--CoA ligase	2	01.06; 20.13; 08.10	35B03; 55H01
low density lipoprotein receptor protein LRP1B/LRP-DIT	1	18.01; 18.02	60F12
lysophospholipase A	1	01.06	39C07
magnesium-dependent phosphatase-1	1	01.05; 02.19; 42.03	21E09
major facilitator MIRB	1	20.01; 34.01	34G03
malate dehydrogenase	1	01.05; 01.06; 02.22	55F06
mandelate racemase	1	98	50A03
mannose-1-phosphate guanyltransferase	4	01.05; 42.01	37B11; 43G01; 02E11; 11B09
MAP kinase kinase kinase	2	11.01; 34.11	26D10; 26E07
maturase	1	11.02	17D04
maturase K	1	11.02	27D12
MBF1	2	11.02	27G03; 33D08
melanocyte proliferating gene 1	1	99	26A12
membrane protein YGR149w	1	99	33H11
Membrane protein YNL115c	1	99	01A06
membrane protein YNL266w	1	99	26A04
membrane-bound non-heme di-iron oxygenase	1	11.07	30G01
metacaspase	1	70.10 *	58A08
methionine aminopeptidase; Map1p	1	70.07	34C07
methionyl-tRNA formyltransferase protein	1	11.02	29F09
methyl-accepting chemotaxis I (serine chemoreceptor)	2	98	25C07; 59D03
Methyltransferase	4	99	29E12; 43E12; 20G11; 54C02
MEVALONATE KINASE	1	01.06	29D07
MGC14151 protein	1	99	24B09
Micronuclear linker histone polyprotein	2	42.03	09A11; 14F01
microtubule-associated protein EB1	1	42.03	52F07
MIT family metal ion transporter	1	20.04; 34.01	01H12
mitochondria-associated granulocyte macrophage CSF signaling molecule	1	32.05	53D04
mitochondrial citrate synthase	1	01.05; 02.10; 42.16	53A01
Mitochondrial Distribution and Morphology; Mdm35p	1	42.16	35B01
mitochondrial elongation factor G	2	12.04	51G07; 54G02
Mitochondrial import inner membrane translocase subunit TIM8	1	14.04; 20.09; 42.16; 70.16	08G11
mitochondrial inner membrane protease subunit	1	42.01; 70.02; 70.07	24A05
Mitochondrial processing peptidase beta subunit	1	70.07	13D10
mitochondrial ribosomal protein L23	1	12.01	60E06
Mitochondrial ribosomal protein MRPL24	1	12.01	27B03
mitochondrial rRNA processing protein PRP12	2	11.02	37H10; 16A12
mitogen activated protein kinase	1	42.03; 70.07; 16.01; 18.02; 42.01; 34.11	44B11
MKT1 protein	1	38.03	56G10
Mlx interactor beta	1	99	39D04
Modulates cytochrome c oxidase activity; Cox13p	5	02.13	38G11; 07E10; 12F09; 12G09; 25G02
molybdopterin synthase large subunit CnxH	1	01.07	57F03
monosaccharide transporter	5	20.07	29A02; 37F02; 10G12; 49D06; 57F05
mportin-alpha export receptor	1	70.02; 08.01; 42.10	52C07
Muc5b protein	1	42.27	59C09
mucin	1	42.01	55F07
Multidrug resistance protein 2 (P-glycoprotein 2)	1	20.28; 11.07	36G01
Multidrug resistance protein MDR	1	20.28; 11.07	31G10
MUM2	1	42.03; 73.01	30G03
MUS38	1	10.01; 70.10	44B02
myb family transcription factor	1	11.02; 11.02	28B11
myc-type bHLH transcription factor	2	11.02	54B12; 58A10
Myocardin-related transcription factor A	2	11.02	03B04; 20H08
Myocardin-related transcription factor B	6	11.02	32E09; 39C04; 39H08; 46B04; 04B09; 55D08
myo-inositol-1-phosphate synthase	6	01.05	41A02; 01E04; 03C01; 07A04; 52E12; 52H06
Myosin IC heavy chain	1	10.03; 42.25; 73.01	49F08
N1315	1	99	33B01
N-acetylmuramoyl-L-alanine amidase AMIC precursor	1	70.07; 70.13	45E01
N-acetyltransferase	1	01.06; 70.07	53F09
NAD-dependent formate dehydrogenase	4	01.05	35D04; 41A01; 15A12; 16D04
NAD-dependent protein deacetylases, SIR2	1	11.02; 34.11	05F10
NADH dehydrogenase (complex I)	3	02.13; 42.16	45G09; 07C01; 58C09
NADH dehydrogenase (ubiquinone) 1 beta subcomplex	1	02.13; 42.16	58H03
NADH dehydrogenase (ubiquinone) 29/21K chain precursor	1	02.13; 42.16	52C08
NADH dehydrogenase subunit 4	1	02.45	27A09
NADH dehydrogenase subunit 5	1	02.45	26E03
NADH2 dehydrogenase	3	02.13; 42.16	34D12; 50B12; 51D07
NADH-cytochrome b5 reductase	1	02.13	23E09
NADH-ubiquinone oxidoreductase 21.3kDa subunit	1	02.13	11E09
NADH-ubiquinone oxidoreductase 36.8 kDa	2	02.13	02F12; 22G10
NADH-ubiquinone oxidoreductase chain 3	1	02.13; 42.16	45G12
NADP-dependent mannitol dehydrogenase	2	01.05; 02.16	26G09; 27G06; 57B11
NADPH-cytochrome P450 reductase	1	01.06; 11.07	60E10
nascent polypeptide-associated complex alpha polypeptide	1	01.05; 11.02	57C10
Nca2p: Expression regulator of ATP synthase	1	02.13; 11.02; 42.16	59C06
negative regulator Moe1	1	10.03; 16.01; 70.10	46E06
Negative regulator sulfur controller-3; sconCp	1	01.02	01E09
neuronal gamma-aminobutyric acid-glycine vesicular transporters; Avt1p	2	20.10; 08.13	13C10; 24A12
Ni,Fe-hydrogenase III large subunit	1	98	27F08
NifS-like protein; Nfs1p	1	34.01	51G03
Nifu-like protein; Nfu1p	1	01.02; 34.01	33C01
NIPSNAP1 protein	1	99	40H01
Nitroreductase family protein	1	01.02	11C06
Nonhistone chromosomal protein 6A	7	73.01	02E06; 06C05; 08A07; 09D10; 15B01; 18G09; 19E12;
Nonhistone chromosomal protein 6B	6	73.01	37C03; 37G11; 45E11; 48A12; 18F09; 56H02
nonhistone protein 6	15	73.01	29C01; 34D09; 37C06; 37G01; 39E04; 40D01; 15C11; 52H05; 54F10; 57E02; 58F03; 58F12; 59G06; 60B05; 60F10
Norsolorinic acid reductase	1	01.05; 02.16	23C07
novel protein with ATPase domain	1	99	28A02
NST UDP-galactose transporter	1	01.05; 20.07	40A11
nuclear distribution gene C homolog	1	10.03	24F07
nuclear matrix transcription factor	1	11.02	44H06
nuclear pore complex protein sonA	1	11.04; 08.01	40D09
nuclear protein p30	2	70.10	30B12; 18B06
nuclear transport factor 2	1	20.09	40D02
nucleoside diphosphate kinase	1	01.03	35E12
nucleosome assembly protein I	1	42.03; 70.10; 42.10; 73.01	48F05
ochre suppressor tyr-tRNA	1	98	53F07
oleate delta-12 desaturase	1	01.06	30B11
Oligomycin sensitivity conferring protein	2	02.13; 08.04; 34.01	32B07; 40F07;
oligosaccharyl transferase STT3 subunit	1	01.05; 70.07	21D08
oligosaccharyltransferase	1	01.05; 70.07	43H02
Ornithine carbamoyltransferase	1	01.01	06H12
ornithine-N5-oxygenase	1	98	16B10
Ornithine--oxo-acid aminotransferase	3	01.01; 01.02	41A11; 20G06; 23C02
Orotidine 5'-phosphate decarboxylase	1	01.03	47A12
osmotic sensitivity MAP Kinase	2	01.05; 11.01; 34.11	37H02; 39G05
outer membrane autotransporter	1	99	12D08
outer mitochondrial membrane protein porin	1	20.03; 20.09; 70.16	59H09
oxidoreductase	3	99	34A02; 42D01; 60A04
p32INGL	1	99	41D09
PAK kinase	1	34.11; 42.04; 73.01	50B04
paraben-hydrolyzing esterase precursor	1	98	35C07
paraflagellar rod protein	1	98	27E03
parasitic phase-specific protein PSP-1	1	98	21H03
Partner of Nob1; Pno1p	2	98	13F05; 18C04
PAS domain-containing Serine/threonine Kinase; Psk2p	1	01.05	36C01
pathogenesis-related protein precursor	1	32.05	27F01
PDGFA associated protein 1	1	98	21C09
PE-PGRS FAMILY PROTEIN	2	99	54D12; 60G12
Pepsinogen	6	70.07; 70.13	36H10; 46E12; 06A09; 21A05; 21B05; 59B10
Peptide permease Ptr2	2	20.11	47F04; 10D04
Peptidyl-prolyl cis-trans isomerase (Cyclophilin)	10	11.01; 70.01	31A09; 33E11; 36E03; 48B09; 01A09; 03A11; 08G08; 08F10; 11B11; 22G04;
peptidylprolyl isomerase D (cyclophilin D)	1	70.01	30E08
peptidylprolyl isomerase-like 4	2	11.01; 70.01	26E09; 08E10
Peripheral-type benzodiazepine receptor	2	01.06; 70.01; 70.10	07C06; 53C02
Peritrophin	1	98	27G08
Permeases of the major facilitator superfamily	1	20.09	06F04
peroxiredoxin 5	1	11.07	46D05
Peroxisomal hydratase-dehydrogenase-epimerase	1	01.06; 02.25; 42.01	15G10
peroxisomal membrane protein 4	1	70.07; 70.10	55B12
peroxisomal protein POX18	4	70.02; 08.10; 42.19	28E02; 29H09; 32G08; 19C08
P-GlycoProtein related (pgp-5)	1	20.01	26C07
PHD finger	1	11.02	46A11
PHD zinc finger protein rhinoceros	1	98	54F11
PheA	1	99	48A05
phosphate ABC transporter, periplasmic phosphate-binding protein	1	01.04;12.04; 16.19; 18.02; 36.03; 32.01	12B01
phosphate translocator-related	1	20.09	34E10
phosphate transport protein MIR1	1	20.03	25E03
phosphatidylserine decarboxylase	1	01.06	58F06
Phosphinothricin N-acetyltransferase	1	99	01E12
Phosphoglucomutase (Glucose phosphomutase)	3	01.05; 02.19	36F01; 02C01; 03E04
Phosphoglycerate dehydrogenase; SerA2	2	01.01	31D06; 49H12
Phosphoglycerate kinase	15	01.05; 02.01	26F11; 27E10; 27F06; 32A01; 35E07; 39A10; 01G03; 04A07; 10B12; 16E01; 18C06; 24E05; 52E06; 56E08; 56H03
phosphoglyceromutase	1	01.05; 02.01	40G09
Phosphoketolase	31	01.05; 02.07;	26E10; 26G03; 27C08; 30D12; 31H10; 36B11; 36F12; 41F02; 42H06; 44H02; 44H11; 45H02; 47G08; 48F02; 01F05; 02E08; 02H02; 05B11; 10D11; 14C11; 22A04; 22E03; 23E03; 23H11; 25H07; 49C11; 49G07; 50E02; 51E05; 54G01; 60E01
phospholipase D	1	01.06; 42.03; 73.01	39D11
Phosphopantothenoylcysteine Synthetase	1	01.03	54H03
Pirin	2	11.02	02F02; 60E12
plasma membrane ATPase (proton pump)	4	20.04; 34.01	26H06; 40F05; 18D10; 49F03
polyA-binding protein	1	11.02; 12.04	45E10
Polyamine transport protein Tpo4p	1	20.28; 11.07	39E03
polyketide synthase	10	11.07	26G02; 31C02; 42H09; 02D07; 07B10; 07C10; 13G05; 16H06; 51C10; 54A09
polyphosphate synthetase	1	01.04	49G04
Polyprotein	1	11.04; 16.03	26B06
poly-ubiquitin	8	70.10; 70.13; 11.01; 73.01	30F07; 37B10; 48F10; 05D05; 09A04; 19H03; 23A05; 58D01
porphobilinogen synthase	1	01.07	17D12
potassium channel	1	20.01; 08.16; 34.01	41D04
prefoldin subunit 1	1	11.02; 34.11	59G02
prefoldin subunit 2	1	70.01	45D09
prefoldin subunit; molecular chaperone non-native actin binding complex subunit	1	70.01	59E12
Pre-mRNA splicing factor PRP8	1	42.03; 11.02	60F06
prephenate dehydrogenase	1	01.01	51E03
prepilin peptidase transmembrane protein	1	70.07; 70.13	60C01
preprotein translocase, SecA subunit	1	20.11	28G10
Preproteolipid	2	99	09D09; 17C03
Probable 26S proteasome regulatory subunit rpn3	1	70.13	60A01
probable cytosceletal binding protein	2	16.07	38H01; 60B02
probable helicase	1	11.04	42H10
probable membrane protein YPL183c	1	99	37A09
Profilin A	2	42.04; 73.01	18H11; 60B04
profilin P	1	42.04; 73.01	36G11
programmed cell death 6	2	70.1	41F03; 51A03
proliferating cell nuclear antigen (PCNA) (cyclin)	2	42.01	37B05; 20A12
proline-specific permease proY	1	20.10; 08.19	53C10
prolipoprotein signal peptidase	1	14.07	26G10
Proopiomelanocortin	1	98	28C09
proteasome protein-related	1	70.13	54A10
proteasome subunit alpha type 2	1	70.13	30A07
proteasome subunit; Pre7p	3	70.13	43D12; 43H07; 47G07
protein disulphide isomerase	12	70.01	35H06; 39G07; 43E06; 44C07; 45H10; 16H03; 18F02; 19C05; 52H09; 52H11; 55D12; 58B07
protein kinase	1	42.03; 42.01	21D04
protein kinase C substrate 80k-h	2	99	27F02; 45B01
protein of fungal metazoan origin	1	99	17D10
Protein phosphatase 2A at 29B	1	42.03; 73.01	12A10
protein phosphatase ssd1 homologue	1	42.03; 11.01; 73.01	53E06
protein phosphotase 2a 65kd regulatory sububit	1	42.03; 04; 73.01	29G08
protein serine threonine kinase Clk4	1	98	28C05
protein snodprot1 precursor	21	32.05	27A07; 31E06; 36C11; 37H09; 40B09; 42F07; 42G02; 44D11; 45F04; 07H03; 12F12; 12G11; 14F10; 14G10; 23D11; 50F05; 50G05; 53B08; 53C06; 57A09; 57F09;
Protein snwA	1	10.01; 70.10	27E01
PrpD	1	99	58G12
Psi protein	5	01.03	32E05; 41D12; 45B11; 48E08; 52H03
P-type ATPase	1	20.03	36E04
P-type calcium ATPase 3	1	20.04; 34.01	20A05
purine-cytosine permease	1	01.03; 20.16; 08.19	30H08
purine-cytosine permease; Fcy2p	2	01.03; 20.16; 08.19	27B02; 30H08
Putative GabA permease	2	01.02; 20.10; 08.19	45F05; 18H02
Putative GTPase	1	14.07; 30.01	04C08
putative hydroxyproline-rich protein	1	99	30B09
Putative membrane protein of ancient origin	1	99	09D11
Putative senescence-associated protein	1	40.20	05C11
putative z-protein	1	99	39F01
PYM protein	1	99	29E10
pyruvate decarboxylase	26	01.05; 02.16	27E02; 28F11; 33F07; 35A12; 36C08; 38A07; 39C08; 39H12; 40B10; 42A10; 42C03; 42H07; 43F08; 45F08; 48H08; 15D10; 15E08; 16C07; 22E04; 25A10; 52H01; 54E03; 56E10; 59C05; 59E02; 60G06
Pyruvate kinase	4	01.05; 02.01	43A10; 01G09; 13A12; 55G08
QRI2 protein	1	99	11B07
Quinone oxidoreductase homolog	1	02.13; 42.16	35C05
Ran-Binding Protein Mog1p	1	70.02; 08.01	60E09
rap55	1	99	51C04
RAS-related protein RAB5	1	70.02; 08.13; 08.19	45D05
regucalcin (senescence marker protein-30)	1	70.1	28G08
Regulator of (H+)-ATPase in vacuolar membrane	1	02.13; 42.01	50F03
REGULATORY PROTEIN WETA	1	11.02	37B09
rehydrin protein homolog	2	98	30A10; 51G08
related to aimless RasGEF (aleA)	2	01.02; 01.02; 01.05; 42.03; 18.02; 34.01; 34.11	35A11; 12G06
related to SSD1 protein	1	42.03; 11.01; 73.01	34C08
replication factor-a protein	1	42.01; 34.11	24B04
replication protein B	1	42.01	26B01
retinal short-chain dehydrogenase/reductase	1	02.45	29C09
rho GDP dissociation inhibitor	1	18.02; 73.01	18C09
rho GTPase	2	73.01	26F07; 45E04
Ribonucleoside-diphosphate reductase large chain	1	01.03; 42.01	32A02
ribophorin II	1	01.05; 70.07	51G10
ribose 5-phosphate isomerase	1	01.05; 02.07	38C10
Ribosomal protein L13a	1	12.01	32F08
ribosomal protein L14	1	12.01	23G03
ribosomal protein L26	1	12.01	23F12
ribosomal protein L30	2	12.01	38C01; 13H09
ribosomal protein L35	3	12.01	42E05; 48B01; 52D11
ribosomal protein L4	1	12.01	33F02
ribosomal protein L9	4	12.01	29B10; 45E06; 50F02; 59G01
ribosomal protein MRP49	1	12.01	57B01
ribosomal protein P0 gene	1	12.01	29B07
ribosomal protein S18	7	12.01	28C07; 35H04; 40D12; 46F02; 08A03; 11H10; 24F03
ribosomal protein Srp1	1	12.01	33A04
Ribosomal protein YL6b (L5)	1	12.01	36B04
Ribosomal S29-like protein	2	12.01	31C06; 52E05
RIC1 protein	1	11.02; 11.02	46E03
RIKEN cDNA 2700094L05	1	99	26A07
ring finger protein 13	1	18.02	56G06
RNA annealing protein YRA1	2	20.16	17E09; 20H10
RNA polymerase sigma factor	1	11.02	27B08
RNA:pseudouridine (psi)-synthases	1	01.03	53G10
RNA-binding protein	1	11.02	30B05
RNA-binding region RNP-1 family member	1	11.04	57B03
RRM3/PIF1 helicase homolog	1	42.01	04G09
RuvB-like DNA helicase (Reptin)	1	42.01	39B02
S164	1	99	50D08
S-adenosylmethionine-dependent methyltransferase of the seven beta-strand family	1	01.06	24G08
SAS family Acetyltransferase	1	42.01; 70.07	44B06
SEC61, gamma subunit	7	70.02; 08; 67	43G06; 46C01; 19E10; 25H05; 51C01; 54B05; 56H01
Sed5-Vesicle Protein of 26 kDa	1	99	37A04
sedoheptulose-1,7-bisphosphatase	1	01.05	42G12
Selenoprotein W-related protein	2	32.01	39A02; 16C12
sensor histidine kinase	1	14.07; 30.05	27A05
Septin B	1	42.03; 73.01	05C10
Serine hydroxymethyltransferase (Serine methylase)	4	01.03; 01.06	43D11; 18E04; 18F10; 59D08
serine palmitoyl CoA transferase subunit LCBA	1	01.06	37G09
serine protein kinase SRPK1	1	98	17G11
serine proteinase inhibitor IA-2	4	70.13; 11.01	28E09; 31A11; 35D06; 09G02
Serine threonine protein kinase SNF1	1	01.05; 18.01; 18.02; 11.01	02G05
Serine/threonine protein kinase	2	14.07; 30.01	32A08; 43D09
serine/threonine protein phosphatase	2	42.03; 73.01	49E02; 54H05
serine-arginine-rich splicing regulatory protein 86	1	11.02	33G05
serologically defined breast cancer antigen 84	1	99	53D12
seryl-tRNA synthetase	2	12.10	28C10; 56H10
severin kinase	1	42.03; 73.01	56G04
Shikimate 5-dehydrogenase	1	01.01	52G07
SHK1 kinase-binding protein	1	70.1	43C10
short-chain dehydrogenase/reductase (SDR) family protein	1	01.06	57G11
sid3 protein; gtpase; inducer of septum formation	1	42.03; 42.01	58G10
sigma-54 interacting transcription regulator protein	1	11.02	49C07
signal peptidase	1	70.07	30A12
signal recognition particle 72 kda protein	1	70.02	30G06
signal recognition particle subunit	1	70.02	46D08
Similar to 30 kDa protein	1	11.01	38F09
similar to trichohyalin	1	99	28C01
Similarity to human amsh protein	1	98	32D01
similarity to yeast zrg17	1	20.03	48G02
Ski8	1	42.01; 42.03; 11.10	41B05
S-layer protein	1	98	20G07
small GTPase RAS2	1	01.03; 01.05; 42.03; 42.01; 11.01; 34.11; 73.01	34G04
small GTP-binding protein YPTI	3	98	41B04; 19E08; 24G09
small nuclear ribonucleoprotein E	1	11.02; 11.04; 70.02; 08.01	54C06
small subunit of yeast RNA polymerase	1	11.02	36A08
small zinc finger protein tim13	1	70.02	24E11
SMY2	1	20.09; 42.04	25H06
Solanesyl pyrophosphate synthase	1	01.06; 01.07	07H01
Sorting NeXin; Snx4p	1	70.13	46E01
Spermidine synthase	5	01.20; 42.01	31B06; 32D12; 38C05; 39D12; 20F04
splicing factor	1	11.02	25A11
Splicing factor U2AF 50 kDa subunit	1	11.02	37A06
splicing factor, arginine/serine-rich 4	1	11.02	28E03
spore coat protein SP96 precursor	1	73.01	22E09
Spt3	1	11.02; 34.11	59F05
STE11	1	34.11	26A03
Ste50p	1	42.01; 11.01; 34.11; 36.20; 42.04; 73.01	38H05
Steroid binding protein	1	99	08D05
stomatin	1	42.01; 42.03; 42.16	60H02
stress protein p66	1	11.01	49D09
subtilisin proteinase-like protein	1	70.13	22F10
subunit of COP9 signalosome; Csn12p	1	34.11	18F06
subunit VI of cytochrome c oxidase; Cox6p	2	02.13	34B09; 49F12
Subunit VIb of cytochrome c oxidase; Cox12p	2	02.13; 70.10	44E09; 59B11
Succinyl-CoA synthetase, beta chain	1	01.05; 02.10	02G03
sugar aldolase	1	01.05; 02.01	53E10
sulphur metabolism negative regulator SconC	4	01.02	44G11; 53F02; 58A07; 59D10
SUMO (small ubiquitin-like modifier) SMO-1	1	70.13	10F11
superoxide dismutase	3	11.07	34F11; 01A08; 18D06
Suppressor of mutant AC40 subunit of RNA polymerase I and III (high serine); Srp40p	1	11.02	33B03
Suppressor of Sulfoxyde Ethionine resistance; Seo1p	1	20.03	56E04
suppressor of Ty 4 homolog 1	1	42.01	48H09
Surfeit 4	1	99	52B08
SURF-family protein	1	02.13	02E01
Svf1p; Involved in the diauxic switch	2	99	28E06; 13H01
swiss cheese protein	2	98	33E09; 50F10
Synaptobrevin	1	14.04; 20.09; 70.09	09G10
syntaxin 18	2	20.09; 70.07	33F06; 25E05
syntaxin 2	1	14.04; 20.09	35C11
syntaxin family member TLG1	1	70.02; 08.07; 08.13; 08.19; 42.07; 42.25	56H09
tandem pore domain potassium channel	1	20.01	26C03
tapetum-specific zinc finger protein 1	1	11.02; 16.17	55G07
TATA binding protein	1	11.02; 11.02; 11.02	41B10
t-complex protein 1, theta subunit	1	70.01	40E10
TEF4	2	12.04	33F12; 39B12
tetraacyldisaccharide 4-kinase	1	01.05	52A01
Tetracycline transporter-like protein	1	32.07	36B09
tetraspanin	2	99	54B07; 58F10
Thermoresistant gluconokinase	1	01.05	11C09
thiamine biosynthesis protein NMT-1	2	01.03	36A09; 38H12
Thiazole biosynthetic enzyme	2	01.07; 42.01	33E07; 48E09
ThiJ/PfpI family protein	4	99	07A12; 21H08; 51F06; 56C07
thioesterase	1	01.06	30D10
thiophene and furan oxidation protein	1	11.02; 12.04; 12.07	16H09
Thioredoxin-like protein	5	01.03; 70.07; 11.07	36D12; 12C12; 12G10; 18E07; 60F03
TIM23	1	70.02; 08.04	55B11
TPA regulated locus	1	98	27D06
TPA: carboxypeptidase; kex1	1	70.07	38E02
transaldolase	2	01.05; 02.07	48G06; 08C12
transcription elongation factor S-II	1	11.02	33D11
transcription factor	1	11.02	52E03
transcription factor Fst12	2	11.02	16D10; 54B08
transcription factor hunchback	1	11.02	28B07
transcription factor-like protein 4	1	11.02	28H04
transcription initiation factor IIA large subunit	1	11.02	56B06
transcription initiation factor IID beta chain	2	11.02	38D01; 51F04
transcriptional receptor-like protein	1	11.02	26F05
transcriptional regulator protein SPT6	1	42.01; 11.02	30F02
transcriptional regulator, AraC family	1	11.02	57H04
Transcriptional regulatory protein pro1	1	11.02	13D12
Transketolase	8	01.01; 01.05; 02.07	29B09; 39H09; 45G01; 03G02; 13F11; 14A09; 14H10; 49C05
translation elongation factor 3	1	12.04	52H12
Translation elongation factor EF-1gamma	3	12.04	26D12; 32C05; 56D02
translation elongation factor EF-Tu precursor	1	12.04	29E02
translation initiation factor	2	12.04	26C12; 28H06
Translation initiation factor 3 (eIF-3 gamma)	1	12.04	11A10
translation initiation factor eIF-3 beta subunit	2	12.04	50D04; 53D06
translation release factor erf3	1	42.03; 12.04	23F04
translationally controlled tumor protein homolog	1	99	43B06
translocon subunit	1	70.02; 20.11	35C08
transmembrane protein with a GGDEF domain	2	99	14H04; 14H05
transport protein SEC6	1	70.02	27C10
transport protein SEC61 beta subunit	1	70.02	55H04
Transposase	1	38.03	08D07
trichothecene C-15 hydroxylase	1	01.06	41B09
triosephosphate isomerase (TIM)	1	01.05; 02.01	15H10
tropomyosin TPM1	12	34.11; 73.01	29H05; 38G07; 45C02; 05C03; 06A12; 06D07; 08E11; 09B11; 09G04; 21E03; 49H02; 54C05
Tryptophan 2,3-dioxygenase	1	01.01; 01.07	58D03
Tryptophanase	1	01.01	11F06
Tubulin beta chain	2	42.03	46G12; 09H01
tubulin folding cofactor C	1	42.03	35E05
Tubulin gamma chain (Gamma tubulin)	1	42.03	44B12
Type 2C Protein Phosphatase	1	10.03	59H04
type I transmembrane protein	1	98	27A06
Type I transmembrane protein, component of CopII-coated er-derived transport vesicles; Emp24p	1	20.09; 70.09	11F10
Type IV secretory pathway, VirD2 components (relaxase)	1	98	31E08
tyr-inhibited DAHP synthase	2	01.01	45F03; 06G07
Ubiquinol-cytochrome c oxidoreductase subunit 7	1	02.13; 70.10	06C08
Ubiquinol-cytochrome c reductase complex subunit	8	02.13	31C07; 34H02; 46C10; 02F10; 49C10; 52E10; 57C08; 59G12
ubiquitin / ribosomal protein S27a	11	12.01	35C10; 35G03; 41E06; 44A03; 45G02; 02D06; 09E08; 20B10; 55B09; 56H12; 59E09
ubiquitin carboxyl terminal hydrolase	1	70.13	27F07
ubiquitin conjugating enzyme	5	70.07; 70.13; 08.13; 11.01; 34.11; 73.01	34A09; 51B08; 52F11; 55H07; 56G05
ubiquitin fusion degradation protein 2	2	70.13	41A06; 18G03
Ubiquitin fusion protein	10	70.13	32G10; 35G06; 37C10; 03A10; 10F03; 18E10; 20D06; 51H04; 55E04; 56D11
ubiquitin transferase	1	70.13	33E06
Ubiquitin-activating enzyme E1 1	1	11.02; 70.07; 70.13	47B10
ubiquitin-conjugating enzyme E2	1	70.07	51B02
ubiquitin-like modifier	1	70.07	47D04
ubiquitin-protein ligase	2	70.07; 70.13; 11.01; 73.01	56A01; 56B07
UDP-glucose 4-epimerase Gal10	1	01.05	32A06
UDP-glucose 6-dehydrogenase	3	01.05	34A10; 34H11; 48D04
udp-n-acetylglucomamine peptide n-acetylglucosaminyltransferase	2	01.05; 01.06; 42.01	29E11; 60G10
UDP-N-acetylglucosamine pyrophosphorylase	3	42.01	06D05; 11F11; 24C12
UDP-N-acteylglucosamine pyrophosphorylase 1	1	42.01	10D07
Undecaprenyl pyrophosphate synthetase	1	01.06	55G06
uracil permease	1	01.03; 20.16; 08.19	19G04
Urease	1	01.02	07C11
uricase	2	01.02	33G12; 10G10
uridine kinase-like 1	1	01.03	60H08
uridine nucleosidase (uridine ribohydrolase)	1	01.03	53F01
uridine permease; Fui1p	1	01.03	50F11
uv-induced protein uvi31	2	32.01	47D01; 07A08
Vacuolar ATP synthase subunit d (V-ATPase d)	1	20.04; 34.01	08H01
vacuolar ATP synthase subunit F	1	20.04; 08.13; 34.01; 42.01	41C03
vacuolar ATPase V1 domain subunit D	1	20.04; 08.13; 34.01	36H11
Vacuolar-ATPase	12	20.04; 08.13; 11.07; 34.01	32B09; 32F09; 01A03; 01F11; 01G02; 03B09; 05C02; 05E11; 07E08; 10C06; 12G01; 60H06
Vacuole import and degradation; Vid27p	2	99	13A04; 13F09
vesicular transport and membrane fusion protein; sec18	1	20.09	59A01
vesicular-fusion protein sec17 homolog	1	01.04; 1.02; 16.19; 20.09	46D12
VHL binding protein-1	1	10.03; 14.01; 16.01; 42.04	25F11
vicilin-like embryo storage protein	1	98	55F04
vivid PAS protein VVD	2	16.01; 18.02; 34.11	28E08; 10F06
VpsB	1	70.02; 08.07; 08.13; 42.25; 73.01	60B03
V-type ATPase; ATP synthase j chain	1	20.04; 08.13; 34.01; 42.01	50A04
White collar 1 protein (WC1)	1	99	37G02
Woronin body major protein	3	42.19	43G07; 46C06; 55C05
Xanthine dehydrogenase	1	01.03; 01.05	09A03
XAP-5	1	38.03	04F09
XG glycoprotein precursor	1	98	26C02
Xylitol dehydrogenase	2	01.05	02C03; 24D06
YCL012Cp	1	98	42D09
Yippee-like protein 3	1	99	43E07
YRO2 protein	14	11.01	26B10; 33B07; 34D04; 36G11; 46A12; 02B08; 19A06; 19C06; 22B08; 25D07; 54B04; 55B05; 55F10; 59B12
zinc finger protein 353	2	10.03; 11.02; 70.10	27D04; 31C09
